# Supplementary material for: Perspectives on the Combined Effects of Ocimum basilicum and Trifolium pratense Extracts in Terms of Phytochemical Profile and Pharmacological Effects
Source: Plants (Basel). 2021 Jul 7;10(7):1390. doi: 10.3390/plants10071390 (PMC8309466; doi:10.3390/plants10071390)
Supplement: Supplementary file 1 [file plants-10-01390-s001.zip]

Archive with 1 entries (1 files):
- plants-1264649-supplementary.pdf
